# Supplementary material for: Cytokinetic contractile ring structural progression in an early embryo: positioning of scaffolding proteins, recruitment of α-actinin, and effects of myosin II inhibition
Source: Front Cell Dev Biol. 2024 Sep 27;12:1483345. doi: 10.3389/fcell.2024.1483345 (PMC11467475; doi:10.3389/fcell.2024.1483345)
Supplement: Supplementary file 1 [file Table2.XLSX]

## Sheet: Aniostropy Index vs Sept2 Organ
Sept2 Filament Aniosotropy Index In & Out of Patches
Patch	Non-Patch
0.17	0.03
0.18	0.05
0.15	0.06
0.18	0.07
0.14	0.08
