# Supplementary material for: Cytokinetic contractile ring structural progression in an early embryo: positioning of scaffolding proteins, recruitment of α-actinin, and effects of myosin II inhibition
Source: Front Cell Dev Biol. 2024 Sep 27;12:1483345. doi: 10.3389/fcell.2024.1483345 (PMC11467475; doi:10.3389/fcell.2024.1483345)
Supplement: Supplementary file 2 [file Table3.XLSX]

## Sheet: Graph of CytoK % Data copy EDIT
Minutes After Fertilization	Exp1 % Cytokinesis Control (+DMSO)	Exp2 % Cytokinesis Control (+DMSO)	Exp3 % Cytokinesis Control (+DMSO)	Exp4 % Cytokinesis Control (+DMSO)	Exp1 % Cytokinesis Treated (+PAB)	Exp2 % Cytokinesis Treated (+PAB)	Exp3 % Cytokinesis Treated (+PAB)	Exp4 % Cytokinesis Treated (+PAB)
110	16	25	20	18	2	1	2	1
130	52	60	68	62	3	4	4	3
150	70	75	80	82	4	3	2	3
