# Supplementary material for: Cytokinetic contractile ring structural progression in an early embryo: positioning of scaffolding proteins, recruitment of α-actinin, and effects of myosin II inhibition
Source: Front Cell Dev Biol. 2024 Sep 27;12:1483345. doi: 10.3389/fcell.2024.1483345 (PMC11467475; doi:10.3389/fcell.2024.1483345)
Supplement: Supplementary file 3 [file Table4.XLSX]

## Sheet: Sheet1
Time Post Fertilization		Undivided	Elongated	Cleavage	Full Cytokinesis	Total
120 min	Control	340	47	33	50	470
	50µM PAB	371	17	23	3	414
	100µM PAB	442	86	1	0	529
140 min	Control	236	63	76	155	530
	50µM PAB	311	36	14	1	362
	100µM PAB	439	189	2	0	630
160 min	Control	123	29	36	256	444
	50µM PAB	257	47	96	20	420
	100µM PAB	318	24	2	0	344
180 min	Control	54	174	271	186	685
	50µM PAB	174	14	51	10	249
	100µM PAB	443	35	2	0	480
