# Supplementary material for: Cytokinetic contractile ring structural progression in an early embryo: positioning of scaffolding proteins, recruitment of α-actinin, and effects of myosin II inhibition
Source: Front Cell Dev Biol. 2024 Sep 27;12:1483345. doi: 10.3389/fcell.2024.1483345 (PMC11467475; doi:10.3389/fcell.2024.1483345)
Supplement: Supplementary file 4 [file Table1.XLSX]

## Sheet: Sept2 Filament Width in Patches
Septin2 Filament Width in nm vs Patch Number
Patch 1	Patch 2	Patch 3	Patch 4	Patch 5
123	80	113	120	100
105	85	85	99	85
105	76	112	94	81
81	70	85	100	75
72	71	94	87	120
91	94	118	85	88
109	114	94	90	76
76	85	108	80	103
91	67	85	100	117
94	89	103	110	90
95	82	72	103	115
84	120	115	115	85
70	89	110	110	78
126	71	99	102	78
93	71	117	107	101
71	108	92	90	114
107	90	81	85	98
81	78	100	90	105
75	110	100	80	108
80	80	78	95	92
84	112	81	80	118
80	71	86	110	110
80	80	72	94	95
78	106	78	80	90
78	113	85	100	80
