# Supplementary material for: Cytokinetic contractile ring structural progression in an early embryo: positioning of scaffolding proteins, recruitment of α-actinin, and effects of myosin II inhibition
Source: Front Cell Dev Biol. 2024 Sep 27;12:1483345. doi: 10.3389/fcell.2024.1483345 (PMC11467475; doi:10.3389/fcell.2024.1483345)
Supplement: Supplementary file 5 [file Table5.XLSX]

## Sheet: Sheet1
% Constricted/Cleaving Embryos Before and After PAB Photoinactivation
Exp 1 +100µM PAB	Exp 1 +Light		Exp 2 +100µM PAB	Exp 2 +Light		Exp 3 +100µM PAB	Exp 3 +Light		Exp 4 +100µM PAB	Exp 4 +Light
3	48		7	38		15	33		17	42
9	27		8	41		10	42		16	54
